# Supplementary material for: Antiviral Profiling and Cellular Activation of Carbobicyclic Nucleoside Analogues
Source: J Med Chem. 2026 Feb 20;69(5):5501–39. doi: 10.1021/acs.jmedchem.5c02584 (PMC12990120; doi:10.1021/acs.jmedchem.5c02584)
Supplement: Supplementary file 2 [file jm5c02584_si_002.csv]

Compound ID	SMILES	Antiviral Activity [%] (CPE Assay) against COX at 40 µM	Antiviral Activity [%] (CPE Assay) against COX at 2 µM	Antiviral Activity [%] (CPE Assay) against EV71 at 40 µM	Antiviral Activity [%] (CPE Assay) against EV71 at 2 µM	Antiviral Activity (Replicon Assay) against HCV at 40 µM	Antiviral Activity [%] (Replicon Assay) against HCV at 40 µM	Antiviral Activity [%] (CPE Assay) against HPIV at 40 µM	Antiviral Activity [%] (CPE Assay) against HPIV at 2 µM	Antiviral Activity [%] (CPE Assay) against HRV at 40 µM	Antiviral Activity [%] (CPE Assay) against HRV at 2 µM	Antiviral Activity [%] (CPE Assay) against HSV at 40 µM	Antiviral Activity [%] (CPE Assay) against HSV at 2 µM	Antiviral Activity [%] (CPE Assay) against ZIKA at 40 µM	Antiviral Activity [%] (CPE Assay) against ZIKA at 2 µM	Antiviral Activity [%] (CPE Assay) against IAV at 40 µM	Antiviral Activity against HCoV 229E (CPE) IC50 [µM]	Antiviral Activity against HCoV OC43(CPE) IC50 [µM]	Antiviral Activity against IAV H1N1 (CPE) IC50 [µM]	Antiviral Activity against IAV H3N2 (CPE) IC50 [µM]	Antiviral Activity against IBV (CPE) IC50 [µM]	Antiviral Activity against RSV A long (CPE) IC50 [µM]	Antiviral Activity against HSV1 KOS (CPE) IC50 [µM]	Antiviral Activity against Yellow Fever Virus 17D (CPE) IC50 [µM]	Antiviral Activity against Zika Virus mr766 (CPE) IC50 [µM]	Antiviral Activity against Sindbis Ar-339 (CPE) IC50 [µM]	Antiviral Activity against Semliki Forest Virus (CPE) IC50 [µM]	Cytotoxicity IC50 [µM] HEL299	Cytotoxicity IC50 [µM] MDCK	Cytotoxicity IC50 [µM] Hep2	Cytotoxicity IC50 [µM] U87	Cytotoxicity [%] at 40 µM MDCK	Cytotoxicity [%] at 40 µM A549	Cytotoxicity [%] at 40 µM HCV Stable/P37	Cytotoxicity [%] at 2 µM HCV Stable/P37	Cytotoxicity [%] at 40 µM RD	Cytotoxicity [%] at 2 µM RD	Cytotoxicity [%] at 40 µM LLC-MK2	Cytotoxicity [%] at 2 µM LLC-MK2	Cytotoxicity [%] at 40 µM Hela	Cytotoxicity [%] at 2 µM Hela	Cytotoxicity [%] at 40 µM Vero	Cytotoxicity [%] at 2 µM Vero	Cytotoxicity [%] at 40 µM Huh7	Cytotoxicity [%] at 2 µM Huh7
1a	O[C@H]1[C@H]([C@@H](C2=CCC[C@H]([C@@]21[H])O)N3N=C(N=C3)C(N)=O)O	0.40 ± 0.35	0.37 ± 0.25	-0.07 ± 0.12	-0.08 ± 0.09	-4.16 ± 4.45	-2.23 ± 6.60	-1.20 ± 7.84	0.18 ± 19.75	-0.74 ± 0.54	-0.61 ± 0.60	5.54 ± 3.73	5.59 ± 4.49	-0.87 ± 0.69	-0.27 ± 0.69	24.12 ± 2.38	>50	>50	>50	>50	>50	>50	>50	>50	>50	>50	>50	>50	>50	>50	>50	83.28 ± 2.06	98.73 ± 1.26	83.99 ± 5.45	84.33 ± 5.99	98.81 ± 17.88	94.21 ± 21.55	110.34 ± 2.88	106.37 ± 6.61	102.92 ± 0.90	104.87 ± 0.85	96.89 ± 8.48	96.21 ± 7.45	100.39 ± 2.89	101.44 ± 1.48
1 b	O[C@H]1[C@@H](O)[C@H](N2N=C(C(N)=O)N=C2)C3=CC[C@H](O)C[C@@]31[H]	0.02 ± 0.08	0.07 ± 0.29	0.08 ± 0.05	0.16 ± 0.21	25.86 ± 4.43	3.26 ± 5.29	3.13 ± 6.74	3.53 ± 13.45	-0.21 ± 0.41	-0.23 ± 0.25	-2.39 ± 5.53	-0.24 ± 2.38	-0.77 ± 0.81	-0.59 ± 0.30	12.92 ± 12.27	>50	>50	>50	>50	>50	>50	>50	>50	>50	>50	>50	>50	>50	>50	>50	92.51 ± 8.04	97.31 ± 8.98	86.40 ± 3.87	93.50 ± 2.77	105.75 ± 3.49	98.33 ± 3.27	94.70 ± 7.29	95.63 ± 4.85	105.83 ± 0.86	103.07 ± 2.82	96.52 ± 1.14	92.99 ± 0.96	97.80 ± 1.01	98.79 ± 1.59
1 c	O[C@H]1[C@H]([C@@H](C2=CC[C@H](C[C@@]21[H])O)N3N=C(N=C3)C(N)=O)O	0.15 ± 0.23	0.02 ± 0.15	0.00 ± 0.29	-0.12 ± 0.30	6.44 ± 2.29	0.89 ± 3.52	9.89 ± 8.26	8.50 ± 4.66	-0.69 ± 0.53	-0.55 ± 0.15	4.80 ± 7.06	3.61 ± 6.07	-1.33 ± 0.53	-0.36 ± 1.03	10.32 ± 22.21	>50	>50	>50	>50	>50	>50	>50	>50	>50	>50	>50	>50	>50	>50	>50	78.32 ± 2.64	91.88 ± 3.52	87.76 ± 1.77	89.37 ± 1.87	99.11 ± 18.87	100.18 ± 16.97	110.01 ± 1.53	102.24 ± 2.49	104.66 ± 1.34	101.34 ± 2.82	99.27 ± 7.24	104.19 ± 4.55	98.88 ± 1.32	101.98 ± 0.21
Protide-1a	O[C@H]1[C@@H](O)[C@H](N2N=C(C(N)=O)N=C2)C3=CCC[C@@H](O[P@@](N[C@@H](C)C(OC(C)C)=O)(OC4=CC=CC=C4)=O)[C@@]31[H]															10.39 ± 3.03																100.74 ± 3.95	100.34 ± 2.45
2a	O[C@H]1[C@@H](O)[C@H](N2C(NC(C=C2)=O)=O)C3=CCC[C@@H](O)[C@@]31[H]	0.08 ± 0.11	0.20 ± 0.08	0.02 ± 0.18	-0.15 ± 0.17	94.13 ± 0.44	23.66 ± 7.24	-19.44 ± 6.77	10.23 ± 18.13	-0.22 ± 0.13	0.33 ± 0.25	25.32 ± 2.85	3.60 ± 6.32	10.93 ± 1.16	-0.78 ± 0.19	44.98 ± 9.04	>50	>50	>50	>50	>50	>50	>50	>50	>50	>50	>50	>50	>50	26.3	10.1	97.93 ± 6.05	104.02 ± 1.82	62.55 ± 1.92	85.72 ± 2.68	51.87 ± 4.06	93.46 ± 17.78	63.97 ± 0.73	93.30 ± 3.69	102.24 ± 1.66	99.51 ± 2.75	54.30 ± 3.03	88.49 ± 3.03	83.49 ± 1.20	95.72 ± 2.38
2 b	O[C@H]1[C@H]([C@@H](C2=CC[C@@H](C[C@@]21[H])O)N3C(NC(C=C3)=O)=O)O	0.45 ± 0.17	0.38 ± 0.32	0.08 ± 0.18	0.13 ± 0.17	-7.81 ± 0.93	-7.43 ± 11.19	-0.26 ± 14.65	-2.05 ± 2.38	0.63 ± 0.26	0.12 ± 0.29	11.65 ± 7.94	4.56 ± 0.82	0.84 ± 0.98	0.46 ± 1.39	30.62 ± 0.79	>50	>50	>50	>50	>50	>50	>50	>50	>50	>50	>50	>50	>50	>50	>50	109.76 ± 7.59	111.67 ± 3.46	83.98 ± 4.27	88.22 ± 0.38	99.03 ± 19.15	94.26 ± 22.47	104.76 ± 5.48	104.81 ± 6.83	100.44 ± 2.12	100.29 ± 0.18	86.77 ± 5.99	84.17 ± 7.25	102.50 ± 1.07	101.96 ± 1.00
2 c	O[C@H]1[C@H]([C@@H](C2=CC[C@H](C[C@@]21[H])O)N3C(NC(C=C3)=O)=O)O	0.48 ± 0.14	0.48 ± 0.24	-0.05 ± 0.12	-0.01 ± 0.15	-8.21 ± 2.94	2.60 ± 8.16	5.82 ± 15.65	7.68 ± 12.67	0.19 ± 0.17	0.38 ± 0.02	2.77 ± 4.31	0.76 ± 5.17	1.41 ± 1.00	1.21 ± 0.68	41.17 ± 1.43	>50	>50	>50	>50	>50	>50	>50	>50	>50	>50	>50	>50	>50	>50	>50	103.25 ± 8.82	109.63 ± 2.45	88.55 ± 1.27	87.78 ± 4.88	96.76 ± 22.19	93.95 ± 22.64	103.45 ± 6.82	107.59 ± 4.39	101.42 ± 1.66	99.68 ± 2.36	87.66 ± 4.30	87.76 ± 4.14	102.50 ± 1.85	102.59 ± 0.25
2 d	[H][C@@]1([C@@H](O)[C@@H](O)[C@@H]2N(C(N3)=O)C=CC3=O)C2=CCC[C@@H]1O															33.88 ± 3.17																99.80 ± 0.06	109.94 ± 0.50
2 e	[H][C@@]1([C@@H](O)[C@@H](O)[C@@H]2N(C(N3)=O)C=CC3=O)C2=CCCC1															2.57 ± 5.02																92.42 ± 0.17	104.31 ± 0.97
2 f	[H][C@@]1([C@@H](O)C[C@@H]2N(C(N3)=O)C=CC3=O)C2=CCC[C@H]1O															-52.47 ± 9.83																88.79 ± 3.31	88.08 ± 1.53
2 g	[H][C@@]1([C@H](F)[C@@H](O)[C@@H]2N(C(N3)=O)C=CC3=O)C2=CCC[C@H]1O															-33.76 ± 17.39																92.82 ± 2.71	84.59 ± 0.34
2 i	[H][C@@]1([C@@H](OC)[C@@H](O)[C@@H]2N(C(N3C)=O)C=CC3=O)C2=CCC[C@H]1O															-17.86 ± 17.95																100.90 ± 3.09	91.81 ± 1.00
3a	O[C@H]1[C@@H](O)[C@H](N2C(N/C(C=C2)=N\O)=O)C3=CCC[C@@H](O)[C@@]31[H]	-0.14 ± 0.36	0.03 ± 0.25	-0.61 ± 0.15	-0.09 ± 0.09	-10.43 ± 7.45	-8.45 ± 5.63	5.84 ± 7.95	15.67 ± 19.97	0.33 ± 0.28	0.15 ± 0.36	4.71 ± 6.04	1.76 ± 4.09	0.55 ± 1.15	-0.04 ± 0.80	8.29 ± 3.63	>50	>50	43.1	>50	>50	>50	>50	>50	>50	>50	>50	>50	>50	>50	>50	98.99 ± 6.97	96.31 ± 1.74	85.29 ± 4.38	91.37 ± 5.63	101.86 ± 14.09	99.06 ± 18.54	109.74 ± 2.61	105.95 ± 5.65	99.44 ± 0.39	99.20 ± 2.70	92.76 ± 2.91	96.96 ± 3.12	102.68 ± 1.63	101.98 ± 1.25
3 b	O[C@H]1[C@H]([C@@H](C2=CC[C@@H](C[C@@]21[H])O)N3C(N/C(C=C3)=N\O)=O)O	-0.17 ± 0.26	0.24 ± 0.29	-0.59 ± 0.22	-0.12 ± 0.19	-6.41 ± 10.55	-7.00 ± 9.45	5.17 ± 11.54	-0.36 ± 2.72	-0.67 ± 0.61	-0.73 ± 0.60	-0.20 ± 3.24	4.79 ± 4.74	-0.50 ± 0.22	-0.35 ± 0.76	7.24 ± 4.75	>50	>50	>50	>50	>50	>50	>50	>50	>50	>50	>50	>50	>50	>50	>50	95.54 ± 1.89	97.70 ± 5.75	75.43 ± 0.96	81.35 ± 3.26	101.51 ± 14.79	96.15 ± 13.24	107.55 ± 5.29	109.15 ± 4.72	105.06 ± 0.37	104.48 ± 2.63	102.46 ± 6.18	92.74 ± 8.41	103.60 ± 0.89	103.81 ± 3.32
3 c	O[C@H]1[C@H]([C@@H](C2=CC[C@H](C[C@@]21[H])O)N3C(N/C(C=C3)=N\O)=O)O	-0.30 ± 0.04	0.30 ± 0.07	-0.47 ± 0.20	-0.19 ± 0.17	-7.11 ± 4.71	2.84 ± 4.87	0.52 ± 6.12	-0.85 ± 0.61	-0.53 ± 0.59	-0.53 ± 0.78	1.56 ± 3.02	2.05 ± 4.08	0.35 ± 1.09	0.35 ± 0.23		>50	>50	>50	>50	>50	>50	>50	>50	>50	>50	>50	>50	>50	>50	>50			82.59 ± 5.01	85.23 ± 3.11	84.87 ± 3.96	96.21 ± 8.95	95.09 ± 7.67	96.46 ± 3.86	106.87 ± 2.65	104.98 ± 1.96	104.76 ± 4.34	97.25 ± 10.55	100.50 ± 1.30	102.10 ± 2.42
3 d	[H][C@@]1([C@@H](O)[C@@H](O)[C@@H]2N(C(N/3)=O)C=CC3=N/O)C2=CCC[C@@H]1O															12.56 ± 0.85																95.57 ± 4.18	86.37 ± 2.69
3 e	[H][C@@]1([C@@H](O)[C@@H](O)[C@@H]2N(C(N/3)=O)C=CC3=N/O)C2=CCCC1															4.79 ± 3.31																89.29 ± 1.85	89.19 ± 0.24
3 f	[H][C@@]1([C@@H](O)C[C@@H]2N(C(N/3)=O)C=CC3=N/O)C2=CCC[C@H]1O															19.43 ± 3.09																95.11 ± 4.23	93.95 ± 0.34
4a	[H][C@@]1([C@@H](O)[C@@H](O)[C@@H]2N3C=CC(N)=NC3=O)C2=CCC[C@H]1O	0.09 ± 0.20	-0.07 ± 0.19	0.09 ± 0.04	0.04 ± 0.05	0.72 ± 5.47	-1.98 ± 8.49	9.77 ± 18.49	-1.08 ± 3.34	-0.02 ± 0.15	0.00 ± 0.24	1.74 ± 7.01	1.59 ± 2.63	-0.68 ± 0.14	0.00 ± 0.57	7.04 ± 5.12	>50	>50	>50	>50	>50	>50	>50	>50	>50	>50	>50	>50	>50	>50	>50	101.92 ± 5.02	101.02 ± 6.20	87.72 ± 3.28	86.35 ± 2.29	104.06 ± 10.63	96.28 ± 9.07	104.14 ± 10.65	101.01 ± 6.27	103.43 ± 2.75	103.23 ± 0.31	94.89 ± 8.10	93.15 ± 8.88	101.05 ± 1.10	101.30 ± 2.80
4 b	[H][C@@]1([C@@H](O)[C@@H](O)[C@@H]2N3C=CC(N)=NC3=O)C2=CC[C@H](O)C1	-0.08 ± 0.12	0.03 ± 0.22	-0.10 ± 0.15	-0.05 ± 0.10	-10.42 ± 9.52	-5.11 ± 15.15	1.99 ± 10.80	-0.01 ± 8.09	-0.86 ± 0.22	-0.88 ± 0.01	2.47 ± 2.15	1.24 ± 0.98	0.28 ± 1.43	-0.26 ± 0.92	4.24 ± 4.39	>50	>50	>50	>50	>50	>50	>50	>50	>50	>50	>50	>50	>50	>50	>50	103.49 ± 3.72	103.30 ± 4.13	100.95 ± 4.85	110.65 ± 1.25	91.77 ± 5.94	98.96 ± 20.22	86.37 ± 2.91	88.77 ± 3.30	103.71 ± 1.53	102.95 ± 2.02	101.96 ± 0.07	100.86 ± 1.84	99.07 ± 2.20	99.31 ± 1.86
4 c	[H][C@@]1([C@@H](O)[C@@H](O)[C@@H]2N3C=CC(N)=NC3=O)C2=CC[C@@H](O)C1	0.14 ± 0.29	-0.04 ± 0.22	0.28 ± 0.10	0.25 ± 0.08	-14.83 ± 4.09	-1.64 ± 1.82	5.10 ± 5.40	8.95 ± 12.47	-0.86 ± 0.08	-0.87 ± 0.06	1.18 ± 5.62	1.06 ± 3.47	-0.22 ± 0.86	0.13 ± 0.14	7.30 ± 3.81	>50	>50	>50	>50	>50	>50	>50	>50	>50	>50	>50	>50	>50	>50	>50	99.98 ± 6.44	100.96 ± 5.31	99.99 ± 1.79	107.23 ± 6.50	114.48 ± 18.16	111.83 ± 19.55	99.94 ± 1.86	102.62 ± 1.05	100.40 ± 1.16	101.56 ± 4.06	93.96 ± 1.53	94.48 ± 1.20	95.61 ± 3.17	99.28 ± 2.03
4 d	[H][C@@]1([C@@H](O)[C@@H](O)[C@@H]2N3C=CC(N)=NC3=O)C2=CCC[C@@H]1O															16.11 ± 1.60																94.39 ± 0.60	92.25 ± 6.49
4 e	[H][C@@]1([C@@H](O)[C@@H](O)[C@@H]2N3C=CC(N)=NC3=O)C2=CCCC1															22.43 ± 8.88																92.24 ± 4.70	97.89 ± 2.83
4 f	[H][C@@]1([C@@H](O)C[C@@H]2N3C=CC(N)=NC3=O)C2=CCC[C@H]1O															11.75 ± 14.78																90.46 ± 0.52	106.75 ± 0.80
4 g	[H][C@@]1([C@H](F)[C@@H](O)[C@@H]2N3C=CC(N)=NC3=O)C2=CCC[C@H]1O															13.76 ± 7.77																90.26 ± 0.23	107.76 ± 1.74
5a	O[C@H]1[C@H]([C@H](N2C3=NC=NC(N)=C3N=C2)C4=CCC[C@@H](O)[C@@]41[H])O	0.29 ± 0.34	0.30 ± 0.13	0.26 ± 0.04	0.34 ± 0.11	-3.87 ± 5.02	-4.89 ± 10.33	8.37 ± 9.29	11.88 ± 9.61	0.17 ± 0.25	-0.19 ± 0.50	3.73 ± 0.29	-0.89 ± 3.80	0.16 ± 0.28	-0.74 ± 1.04		>50	>50	>50	>50	>50	>50	>50	>50	>50	>50	>50	>50	>50	>50	>50			82.37 ± 2.13	88.33 ± 5.58	105.58 ± 5.54	101.36 ± 10.83	114.05 ± 2.30	100.16 ± 2.72	93.26 ± 0.85	101.14 ± 0.94	88.82 ± 3.08	90.12 ± 4.44	100.75 ± 1.76	99.41 ± 1.13
5 b	O[C@H]1[C@H]([C@H](N2C3=NC=NC(N)=C3N=C2)C4=CC[C@H](O)C[C@@]41[H])O	0.45 ± 0.52	0.11 ± 0.34	0.28 ± 0.10	0.33 ± 0.07	-5.24 ± 5.66	2.89 ± 2.58	0.64 ± 4.50	13.30 ± 5.77	-0.16 ± 0.31	-0.24 ± 0.26	-2.04 ± 5.95	-3.33 ± 1.63	0.78 ± 1.19	0.16 ± 0.63	-1.74 ± 0.56	>50	>50	>50	>50	>50	>50	>50	>50	>50	>50	>50	>50	>50	>50	>50	77.80 ± 2.75	77.25 ± 1.51	83.71 ± 4.51	87.44 ± 7.72	100.97 ± 9.28	102.06 ± 10.33	103.56 ± 6.47	105.00 ± 3.71	102.48 ± 1.56	102.67 ± 1.43	95.39 ± 0.42	95.78 ± 2.50	97.46 ± 0.66	99.64 ± 1.39
5 c	O[C@H]1[C@H]([C@H](N2C3=NC=NC(N)=C3N=C2)C4=CC[C@@H](O)C[C@@]41[H])O	0.08 ± 0.40	0.22 ± 0.41	0.07 ± 0.16	0.27 ± 0.15	37.64 ± 6.50	-0.24 ± 7.56	23.20 ± 7.18	6.71 ± 3.81	5.46 ± 0.22	0.31 ± 0.16	8.11 ± 2.37	3.35 ± 3.87	7.63 ± 0.51	2.20 ± 1.36		>50	>50	>50	>50	>50	>50	>50	>50	>50	>50	>50	>50	>50	>50	>50			46.87 ± 1.40	70.11 ± 2.01	71.67 ± 2.23	102.98 ± 8.10	53.81 ± 8.90	103.64 ± 7.10	41.31 ± 1.28	89.98 ± 2.18	32.68 ± 1.18	76.12 ± 5.65	81.16 ± 0.17	97.65 ± 2.01
5 d	[H][C@@]1([C@@H](O)[C@@H](O)[C@@H]2N3C=NC4=C3N=CN=C4N)C2=CCC[C@@H]1O															39.60 ± 3.01																84.51 ± 6.37	95.89 ± 1.26
5 e	[H][C@@]1([C@@H](O)[C@@H](O)[C@@H]2N3C=NC4=C3N=CN=C4N)C2=CCCC1															9.00 ± 0.28																76.03 ± 1.56	98.48 ± 1.23
5 f	[H][C@@]1([C@@H](O)C[C@@H]2N3C=NC4=C3N=CN=C4N)C2=CCC[C@H]1O															-12.65 ± 12.47																93.01 ± 1.33	87.41 ± 0.95
5 g	[H][C@@]1([C@H](F)[C@@H](O)[C@@H]2N3C=NC4=C3N=CN=C4N)C2=CCC[C@H]1O															-31.36 ± 19.28																86.76 ± 1.88	76.69 ± 1.40
5 h	[H][C@@]1([C@@H](O)[C@H](F)[C@@H]2N3C=NC4=C3N=CN=C4N)C2=CCC[C@H]1O															17.71 ± 16.39																72.69 ± 1.44	98.99 ± 3.22
6a	[H][C@@]1([C@@H](O)[C@@H](O)[C@@H]2N3C=NC4=C3N=CN=C4N(C)C)C2=CCC[C@H]1O	0.00 ± 0.41	-0.04 ± 0.27	0.14 ± 0.15	0.05 ± 0.03	40.07 ± 5.33	4.03 ± 3.76	17.11 ± 10.67	6.97 ± 9.50	0.36 ± 0.27	-0.04 ± 0.11	2.31 ± 8.83	-0.22 ± 4.06	0.86 ± 0.53	-1.12 ± 0.63	-0.28 ± 29.89	>50	>50	>50	>50	>50	>50	>50	>50	>50	>50	>50	>50	>50	>50	>50	94.48 ± 6.54	98.50 ± 11.13	90.23 ± 2.11	91.76 ± 2.85	96.09 ± 8.82	101.95 ± 4.90	102.73 ± 3.84	98.59 ± 1.47	103.41 ± 2.02	102.12 ± 1.21	96.20 ± 6.13	100.62 ± 4.37	99.91 ± 3.19	100.06 ± 2.47
6 b	[H][C@@]1([C@@H](O)[C@@H](O)[C@@H]2N3C=NC4=C3N=CN=C4N(C)C)C2=CC[C@H](O)C1	0.32 ± 0.48	0.15 ± 0.28	0.04 ± 0.09	0.08 ± 0.12	26.12 ± 6.84	1.44 ± 5.21	-0.77 ± 0.74	-0.50 ± 7.56	-0.57 ± 0.31	-0.78 ± 0.39	-2.09 ± 1.76	3.84 ± 5.51	0.86 ± 0.59	-0.67 ± 0.64	7.15 ± 3.06	>50	>50	>50	>50	>50	>50	>50	>50	>50	>50	>50	>50	>50	>50	>50	98.43 ± 3.96	100.49 ± 3.17	84.36 ± 4.67	93.23 ± 2.39	112.94 ± 20.63	116.28 ± 10.85	98.88 ± 4.32	103.84 ± 4.11	102.46 ± 2.63	102.72 ± 1.28	98.38 ± 6.18	100.09 ± 3.23	98.48 ± 0.29	99.61 ± 5.73
6 c	[H][C@@]1([C@@H](O)[C@@H](O)[C@@H]2N3C=NC4=C3N=CN=C4N(C)C)C2=CC[C@@H](O)C1	0.05 ± 0.25	0.09 ± 0.30	0.03 ± 0.09	0.12 ± 0.06	30.06 ± 6.14	-7.38 ± 8.28	12.24 ± 13.53	4.17 ± 1.84	-0.72 ± 0.18	-0.76 ± 0.17	-1.11 ± 4.89	2.47 ± 2.26	1.70 ± 0.66	0.16 ± 0.65	7.95 ± 2.35	>50	>50	>50	>50	>50	>50	>50	>50	>50	>50	>50	>50	>50	>50	>50	96.20 ± 6.32	100.33 ± 3.86	99.25 ± 1.49	106.89 ± 5.56	105.97 ± 17.79	114.18 ± 13.29	108.53 ± 1.17	110.00 ± 5.26	102.80 ± 1.02	102.84 ± 0.42	100.84 ± 1.98	100.33 ± 2.87	100.63 ± 1.85	98.61 ± 0.62
6 d	[H][C@@]1([C@@H](O)[C@@H](O)[C@@H]2N3C=NC4=C3N=CN=C4N(C)C)C2=CCC[C@@H]1O															14.50 ± 18.86																91.15 ± 0.92	112.92 ± 2.90
6 e	[H][C@@]1([C@@H](O)[C@@H](O)[C@@H]2N3C=NC4=C3N=CN=C4N(C)C)C2=CCCC1															1.97 ± 2.84																87.16 ± 3.34	109.33 ± 1.35
6 f	[H][C@@]1([C@@H](O)C[C@@H]2N3C=NC4=C3N=CN=C4N(C)C)C2=CCC[C@H]1O															-3.26 ± 1.14																89.93 ± 2.42	106.43 ± 0.48
6 g	[H][C@@]1([C@H](F)[C@@H](O)[C@@H]2N3C=NC4=C3N=CN=C4N(C)C)C2=CCC[C@H]1O															7.63 ± 20.94																80.64 ± 0.39	98.07 ± 3.59
6 j	[H][C@@]1([C@@H](O)[C@@H](OC)[C@@H]2N3C=NC4=C3N=CN=C4N(C)C)C2=CCC[C@H]1O															1.36 ± 1.42																96.29 ± 3.23	105.42 ± 1.18
6 k	[H][C@@]1([C@@H](O)[C@@H](OCC)[C@@H]2N3C=NC4=C3N=CN=C4N(C)C)C2=CCC[C@H]1O															-5.72 ± 28.08																83.09 ± 3.22	98.29 ± 1.01
7a	[H][C@@]1([C@@H](O)[C@@H](O)[C@@H]2N3C=NC4=C3N=CN=C4NC5CC5)C2=CCC[C@H]1O	-0.01 ± 0.05	0.01 ± 0.11	0.04 ± 0.03	0.12 ± 0.10	-1.87 ± 7.10	3.54 ± 8.79	1.81 ± 2.76	-2.93 ± 12.66	-0.72 ± 0.15	-0.80 ± 0.21	3.03 ± 2.14	-0.49 ± 4.82	0.98 ± 0.69	0.60 ± 0.87	5.48 ± 5.81	>50	>50	>50	>50	>50	>50	>50	>50	>50	>50	>50	>50	>50	>50	>50	100.64 ± 4.84	97.04 ± 2.84	99.34 ± 2.53	103.24 ± 0.06	90.62 ± 1.90	101.37 ± 10.15	87.99 ± 0.98	94.47 ± 4.79	104.09 ± 1.02	100.89 ± 2.24	90.49 ± 1.72	91.64 ± 2.46	94.12 ± 1.28	98.01 ± 1.51
7 b	[H][C@@]1([C@@H](O)[C@@H](O)[C@@H]2N3C=NC4=C3N=CN=C4NC5CC5)C2=CC[C@H](O)C1															10.07 ± 1.46	>50	>50	>50	>50	>50	>50	>50	>50	>50	>50	>50	>50	>50	>50	>50	98.09 ± 2.58	99.27 ± 5.34
7 c	[H][C@@]1([C@@H](O)[C@@H](O)[C@@H]2N3C=NC4=C3N=CN=C4NC5CC5)C2=CC[C@@H](O)C1															6.17 ± 4.83	>50	>50	>50	>50	>50	>50	>50	>50	>50	>50	>50	>50	>50	>50	>50	99.16 ± 5.67	101.40 ± 4.00
8a	[H][C@@]1([C@@H](O)[C@@H](O)[C@@H]2N3C=NC4=C3N=CNC4=O)C2=CCC[C@H]1O	0.28 ± 0.50	0.27 ± 0.44	0.05 ± 0.16	-0.02 ± 0.03	3.34 ± 5.93	2.83 ± 5.56	-2.72 ± 11.71	-2.46 ± 10.36	0.13 ± 0.33	-0.21 ± 0.08	-3.32 ± 4.39	-2.48 ± 4.06	-1.48 ± 0.29	-1.14 ± 0.54	9.00 ± 4.42	>50	>50	>50	>50	>50	>50	>50	>50	>50	>50	>50	>50	>50	>50	>50	97.97 ± 1.39	99.51 ± 4.54	88.86 ± 5.40	85.13 ± 1.96	94.41 ± 13.50	94.88 ± 12.82	102.73 ± 6.19	104.39 ± 4.75	103.66 ± 0.84	102.64 ± 1.46	93.36 ± 9.06	96.80 ± 6.01	101.35 ± 4.64	101.17 ± 3.29
8 b	[H][C@@]1([C@@H](O)[C@@H](O)[C@@H]2N3C=NC4=C3N=CNC4=O)C2=CC[C@H](O)C1															8.45 ± 2.80	>50	>50	>50	>50	>50	>50	>50	>50	>50	>50	>50	>50	>50	>50	>50	102.10 ± 5.74	96.49 ± 4.60
8 c	[H][C@@]1([C@@H](O)[C@@H](O)[C@@H]2N3C=NC4=C3N=CNC4=O)C2=CC[C@@H](O)C1															8.52 ± 3.15	>50	>50	>50	>50	>50	>50	>50	>50	>50	>50	>50	>50	>50	>50	>50	100.43 ± 5.36	100.32 ± 5.26
8 e	[H][C@@]1([C@@H](O)[C@@H](O)[C@@H]2N3C=NC4=C3N=CNC4=O)C2=CCCC1															13.99 ± 4.16																93.42 ± 2.56	89.60 ± 0.62
9a	[H][C@@]1([C@@H](O)[C@@H](O)[C@@H]2N3C=NC4=C3N=C(N)NC4=O)C2=CCC[C@H]1O	0.44 ± 0.59	-0.01 ± 0.31	0.15 ± 0.12	0.12 ± 0.07	6.91 ± 8.37	2.17 ± 1.50	0.36 ± 4.92	-1.49 ± 11.87	-0.96 ± 0.27	-0.92 ± 0.30	1.60 ± 2.03	5.95 ± 4.18	0.61 ± 0.89	-1.44 ± 0.92	9.06 ± 5.84	>50	>50	48.8	>50	>50	>50	>50	>50	>50	>50	>50	>50	>50	>50	>50	96.97 ± 5.19	98.78 ± 5.72	95.43 ± 1.53	98.94 ± 2.68	109.14 ± 13.90	107.64 ± 12.58	89.96 ± 5.43	89.70 ± 7.17	99.92 ± 0.25	100.12 ± 2.15	100.34 ± 2.85	101.08 ± 1.57	100.06 ± 2.73	98.05 ± 1.62
9 b	[H][C@@]1([C@@H](O)[C@@H](O)[C@@H]2N3C=NC4=C3N=C(N)NC4=O)C2=CC[C@H](O)C1	0.04 ± 0.21	0.09 ± 0.29	0.16 ± 0.13	0.18 ± 0.13	-0.72 ± 1.21	3.12 ± 4.66	7.05 ± 4.85	0.44 ± 11.14	-0.36 ± 0.32	-0.40 ± 0.19	-2.24 ± 0.71	2.50 ± 3.15	0.00 ± 0.09	1.06 ± 0.96	7.49 ± 4.75	>50	>50	>50	>50	>50	>50	>50	>50	>50	>50	>50	>50	>50	>50	>50	97.63 ± 3.47	96.09 ± 2.54	89.80 ± 0.85	91.34 ± 1.56	104.35 ± 7.01	104.27 ± 7.20	100.79 ± 8.78	107.49 ± 3.41	97.74 ± 3.82	95.99 ± 1.46	92.98 ± 3.40	93.19 ± 0.52	97.49 ± 1.10	97.36 ± 0.74
9 c	[H][C@@]1([C@@H](O)[C@@H](O)[C@@H]2N3C=NC4=C3N=C(N)NC4=O)C2=CC[C@@H](O)C1	-0.12 ± 0.10	0.14 ± 0.43	-0.13 ± 0.22	0.05 ± 0.20	13.87 ± 5.28	10.61 ± 6.38	11.68 ± 4.82	0.47 ± 3.64	-0.30 ± 0.36	-0.47 ± 0.14	0.54 ± 3.22	3.26 ± 4.28	0.33 ± 0.53	-0.01 ± 0.57	7.22 ± 3.41	>50	>50	>50	>50	>50	>50	>50	>50	>50	>50	>50	>50	>50	>50	>50	98.38 ± 4.28	95.26 ± 3.88	89.52 ± 1.01	91.15 ± 2.27	78.87 ± 4.32	105.48 ± 5.12	105.99 ± 9.94	110.64 ± 5.28	97.92 ± 2.01	96.89 ± 2.29	95.21 ± 1.39	92.99 ± 3.65	96.36 ± 0.73	96.77 ± 1.29
10a	[H][C@@]1([C@@H](O)[C@@H](O)[C@@H]2N3C=NC4=C3N=C(N)N=C4OC)C2=CCC[C@H]1O	0.36 ± 0.45	0.22 ± 0.24	0.17 ± 0.24	0.13 ± 0.22	1.07 ± 4.84	1.12 ± 1.92	9.60 ± 11.73	-2.77 ± 3.05	-0.20 ± 0.40	-0.20 ± 0.31	-1.63 ± 1.34	-2.37 ± 1.16	0.17 ± 0.88	-0.37 ± 0.81	2.91 ± 2.69	>50	>50	>50	>50	>50	>50	>50	>50	>50	>50	>50	>50	>50	>50	>50	99.77 ± 5.15	95.56 ± 1.96	90.33 ± 2.52	96.64 ± 3.27	103.82 ± 5.10	104.10 ± 6.85	93.75 ± 6.97	91.23 ± 4.35	98.70 ± 2.39	97.80 ± 2.54	92.99 ± 2.78	94.60 ± 3.85	98.40 ± 2.59	98.33 ± 1.78
10 b	[H][C@@]1([C@@H](O)[C@@H](O)[C@@H]2N3C=NC4=C3N=C(N)N=C4OC)C2=CC[C@H](O)C1	0.02 ± 0.42	0.15 ± 0.58	-0.05 ± 0.13	0.05 ± 0.08	6.66 ± 6.77	3.14 ± 4.45	2.80 ± 7.66	12.51 ± 10.01	-0.16 ± 0.09	0.01 ± 0.11	-1.56 ± 3.49	-2.89 ± 1.18	1.21 ± 0.86	-0.35 ± 0.45	6.72 ± 6.21	>50	>50	>50	>50	>50	>50	>50	>50	>50	>50	>50	>50	>50	>50	>50	101.31 ± 2.76	96.15 ± 1.52	92.61 ± 4.06	88.31 ± 2.53	73.91 ± 8.36	99.54 ± 11.16	110.19 ± 1.15	108.21 ± 6.63	99.11 ± 1.25	97.91 ± 1.14	99.04 ± 4.04	98.97 ± 5.24	102.97 ± 0.46	99.81 ± 2.45
10 c	[H][C@@]1([C@@H](O)[C@@H](O)[C@@H]2N3C=NC4=C3N=C(N)N=C4OC)C2=CC[C@@H](O)C1	0.10 ± 0.35	0.04 ± 0.46	0.24 ± 0.15	0.18 ± 0.10	5.19 ± 6.26	4.24 ± 4.48	7.11 ± 5.14	5.12 ± 14.79	-0.10 ± 0.53	-0.16 ± 0.42	-1.59 ± 1.95	-3.46 ± 1.12	0.35 ± 0.83	0.17 ± 0.44	8.34 ± 0.79	>50	>50	>50	>50	>50	>50	>50	>50	>50	>50	>50	>50	>50	>50	>50	97.52 ± 5.21	101.91 ± 4.10	81.13 ± 3.74	86.71 ± 7.31	101.93 ± 9.77	104.01 ± 7.60	103.41 ± 5.14	107.03 ± 6.80	97.15 ± 1.63	99.56 ± 2.55	93.82 ± 2.59	93.21 ± 5.48	98.83 ± 1.29	99.43 ± 1.47
11a	[H][C@@]1([C@@H](O)[C@@H](O)[C@@H]2N3C=NC4=C3N=C(N)N=C4NC)C2=CCC[C@H]1O	-0.05 ± 0.32	-0.08 ± 0.34	0.10 ± 0.22	-0.02 ± 0.16	0.32 ± 3.11	8.19 ± 3.25	-0.15 ± 4.28	-5.01 ± 10.65	-0.02 ± 0.17	-0.13 ± 0.27	1.15 ± 1.25	0.15 ± 2.34	1.01 ± 0.77	0.84 ± 0.81	5.39 ± 4.17	>50	>50	>50	>50	>50	>50	>50	>50	>50	>50	>50	>50	>50	>50	>50	98.77 ± 4.67	100.20 ± 4.76	85.66 ± 2.28	90.02 ± 4.26	98.28 ± 16.89	98.35 ± 17.67	93.44 ± 6.18	84.97 ± 2.28	97.79 ± 1.11	98.33 ± 0.96	101.42 ± 1.05	102.02 ± 0.07	98.43 ± 0.60	100.48 ± 1.83
12a	[H][C@@]1([C@@H](O)[C@@H](O)[C@@H]2N3C=NC4=C3N=C(N)N=C4N(C)C)C2=CCC[C@H]1O	0.31 ± 0.53	0.02 ± 0.35	-0.06 ± 0.13	-0.03 ± 0.21	18.37 ± 4.16	8.60 ± 5.12	16.05 ± 2.61	15.31 ± 14.54	-0.09 ± 0.11	0.07 ± 0.33	-1.86 ± 0.62	1.30 ± 0.60	3.25 ± 1.12	0.74 ± 1.19	8.05 ± 4.91	>50	>50	>50	>50	>50	>50	>50	>50	>50	>50	>50	>50	>50	>50	>50	99.84 ± 2.98	103.21 ± 6.21	94.40 ± 4.55	95.92 ± 5.26	98.31 ± 13.67	97.21 ± 14.64	104.54 ± 3.69	100.37 ± 0.93	98.19 ± 1.48	97.78 ± 1.21	96.77 ± 5.01	99.89 ± 3.74	104.55 ± 1.78	99.22 ± 2.60
13 a	[H][C@@]1([C@@H](O)[C@@H](O)[C@@H]2N(C(N3)=O)C=C(Br)C3=O)C2=CCC[C@H]1O															3.93 ± 15.39																87.74 ± 1.42	93.53 ± 0.19
14 a	[H][C@@]1([C@@H](O)[C@@H](O)[C@@H]2N(C(N3)=O)C=C(F)C3=O)C2=CCC[C@H]1O															24.00 ± 42.20																81.96 ± 2.77	92.42 ± 4.28
15 a	[H][C@@]1([C@@H](O)[C@@H](O)[C@@H]2N3C=NC4=C3N=CN=C4S)C2=CCC[C@H]1O															-3.37 ± 21.57																102.71 ± 5.34	104.02 ± 1.20
15 b	[H][C@@]1([C@@H](O)[C@@H](O)[C@@H]2N3C=NC4=C3N=CN=C4S)C2=CC[C@H](O)C1															42.40 ± 13.33																89.10 ± 0.51	98.11 ± 4.28
15 c	[H][C@@]1([C@@H](O)[C@@H](O)[C@@H]2N3C=NC4=C3N=CN=C4S)C2=CC[C@@H](O)C1															11.05 ± 4.27																94.69 ± 1.01	84.40 ± 4.61
16 a	[H][C@@]1([C@@H](O)[C@@H](O)[C@@H]2N3C=NC4=C3N=CN=C4N5CCCC5)C2=CCC[C@H]1O															21.63 ± 3.68	>50	>50	>50	>50	>50	>50	>50	>50	>50	>50	>50	>50	>50	>50	>50	105.90 ± 3.42	100.82 ± 3.58
17 a	[H][C@@]1([C@@H](O)[C@@H](O)[C@@H]2N3C=CC(NC4CC4)=NC3=O)C2=CCC[C@H]1O															6.08 ± 5.27	>50	>50	>50	>50	>50	>50	>50	>50	>50	>50	>50	>50	>50	>50	>50	100.41 ± 6.89	96.46 ± 4.31
17 b	[H][C@@]1([C@@H](O)[C@@H](O)[C@@H]2N3C=CC(NC4CC4)=NC3=O)C2=CC[C@H](O)C1															6.21 ± 6.55	>50	>50	>50	>50	>50	>50	>50	>50	>50	>50	>50	>50	>50	>50	>50	98.49 ± 3.37	96.75 ± 2.26
17 c	[H][C@@]1([C@@H](O)[C@@H](O)[C@@H]2N3C=CC(NC4CC4)=NC3=O)C2=CC[C@@H](O)C1															6.22 ± 2.41	>50	>50	>50	>50	>50	>50	>50	>50	>50	>50	>50	>50	>50	>50	>50	97.71 ± 6.65	97.75 ± 3.06
18 d	[H][C@@]1([C@@H](O)[C@@H](O)[C@@H]2N3C=CC(NC)=NC3=O)C2=CCC[C@@H]1O															16.41 ± 5.23																98.61 ± 4.29	84.00 ± 1.15
18 e	[H][C@@]1([C@@H](O)[C@@H](O)[C@@H]2N3C=CC(NC)=NC3=O)C2=CCCC1															-3.93 ± 16.97																93.52 ± 3.02	101.93 ± 0.50
18 f	[H][C@@]1([C@@H](O)C[C@@H]2N3C=CC(NC)=NC3=O)C2=CCC[C@H]1O															10.98 ± 1.81																95.49 ± 0.12	88.07 ± 3.75
19 a	[H][C@@]1([C@@H](O)[C@@H](O)[C@@H]2N3C=NC4=C3N=CN=C4NC)C2=CCC[C@H]1O															5.35 ± 4.00	>50	>50	>50	>50	>50	>50	>50	>50	>50	>50	>50	>50	>50	>50	>50	96.69 ± 3.09	101.42 ± 4.33
19 b	[H][C@@]1([C@@H](O)[C@@H](O)[C@@H]2N3C=NC4=C3N=CN=C4NC)C2=CC[C@H](O)C1															4.25 ± 4.29	>50	>50	>50	>50	>50	>50	>50	>50	>50	>50	>50	>50	>50	>50	>50	98.35 ± 4.41	103.59 ± 3.08
19 c	[H][C@@]1([C@@H](O)[C@@H](O)[C@@H]2N3C=NC4=C3N=CN=C4NC)C2=CC[C@@H](O)C1															3.53 ± 3.21	>50	>50	>50	>50	>50	>50	>50	>50	>50	>50	>50	>50	>50	>50	>50	96.21 ± 2.38	100.22 ± 3.72
20 a	[H][C@@]1([C@@H](O)[C@@H](O)[C@@H]2N3C=NC4=C3N=C(N)N=C4N)C2=CCC[C@H]1O															7.38 ± 3.63	>50	>50	>50	>50	>50	>50	>50	>50	>50	>50	>50	>50	>50	>50	>50	101.22 ± 2.02	102.96 ± 2.03
20 b	[H][C@@]1([C@@H](O)[C@@H](O)[C@@H]2N3C=NC4=C3N=C(N)N=C4N)C2=CC[C@H](O)C1															4.85 ± 4.11	>50	>50	>50	>50	>50	>50	>50	>50	>50	>50	>50	>50	>50	>50	>50	102.21 ± 3.34	102.18 ± 6.26
20 c	[H][C@@]1([C@@H](O)[C@@H](O)[C@@H]2N3C=NC4=C3N=C(N)N=C4N)C2=CC[C@@H](O)C1															7.32 ± 5.94	>50	>50	>50	>50	>50	>50	>50	>50	>50	>50	>50	>50	>50	>50	>50	102.22 ± 1.91	97.02 ± 1.19
21 a	[H][C@@]1([C@@H](O)[C@@H](O)[C@@H]2N3C=NC4=C3N=CN=C4NC5CCCCC5)C2=CCC[C@H]1O															5.93 ± 3.71	>50	>50	>50	>50	>50	>50	>50	>50	>50	>50	>50	>50	>50	>50	>50	99.12 ± 6.04	100.69 ± 2.96
22 a	[H][C@@]1([C@@H](O)[C@@H](O)[C@@H]2N3C=NC4=C3N=CN=C4N(CC)CC)C2=CCC[C@H]1O															9.91 ± 1.07																101.48 ± 2.61	97.23 ± 3.75
23 a	[H][C@@]1([C@@H](O)[C@@H](O)[C@@H]2N3C=NC4=C3N=CN=C4OC)C2=CCC[C@H]1O															9.02 ± 1.94																95.98 ± 1.22	101.13 ± 5.85
23 d	[H][C@@]1([C@@H](O)[C@@H](O)[C@@H]2N3C=NC4=C3N=CN=C4OC)C2=CCC[C@@H]1O															12.03 ± 3.31																96.79 ± 0.54	92.63 ± 2.88
23 e	[H][C@@]1([C@@H](O)[C@@H](O)[C@@H]2N3C=NC4=C3N=CN=C4OC)C2=CCCC1															3.98 ± 3.03																96.58 ± 0.75	110.03 ± 1.57
